# Supplementary material for: Enhanced Photocatalytic Antibacterial Properties of TiO2 Nanospheres with Rutile/Anatase Heterophase Junctions and the Archival Paper Protection Application
Source: Nanomaterials (Basel). 2021 Sep 30;11(10):2585. doi: 10.3390/nano11102585 (PMC8539383; doi:10.3390/nano11102585)
Supplement: Supplementary file 1 [file nanomaterials-11-02585-s001.zip]

Archive with 1 entries (1 files):
- nanomaterials-1381693-supplementary.pdf
